# Supplementary material for: Comparative Analysis of Cd Uptake and Tolerance in Two Mangrove Species (Avicennia marina and Rhizophora stylosa) with Distinct Apoplast Barriers
Source: Plants (Basel). 2023 Nov 7;12(22):3786. doi: 10.3390/plants12223786 (PMC10674663; doi:10.3390/plants12223786)
Supplement: Supplementary file 1 [file plants-12-03786-s001.zip]

Archive with 1 entries (1 files):
- plants-2686290-supplementary.pdf
